# Supplementary material for: Acute Effects of Caffeine Supplementation on Physical Performance, Physiological Responses, Perceived Exertion, and Technical-Tactical Skills in Combat Sports: A Systematic Review and Meta-Analysis
Source: Nutrients. 2022 Jul 21;14(14):2996. doi: 10.3390/nu14142996 (PMC9315598; doi:10.3390/nu14142996)
Supplement: Supplementary file 1 [file nutrients-14-02996-s001.zip]

Archive with 1 entries (1 files):
- nutrients-1828788-supplementary.pdf
